# Supplementary material for: The Effect of Partial Sleep Deprivation and Time-on-Task on Young Drivers’ Subjective and Objective Sleepiness
Source: Int J Environ Res Public Health. 2023 Feb 23;20(5):4003. doi: 10.3390/ijerph20054003 (PMC10001806; doi:10.3390/ijerph20054003)
Supplement: Supplementary file 1 [file ijerph-20-04003-s001.zip]

Archive with 1 entries (1 files):
- ijerph-2182117-supplementary.pdf
